# Supplementary material for: Utilizing Adenovirus Knob Proteins as Carriers in Cancer Gene Therapy Amidst the Presence of Anti-Knob Antibodies
Source: Int J Mol Sci. 2024 Oct 3;25(19):10679. doi: 10.3390/ijms251910679 (PMC11476472; doi:10.3390/ijms251910679)
Supplement: Supplementary file 1 [file ijms-25-10679-s001.zip]

Archive with 1 entries (1 files):
- ijms-3168362-supplementary.pdf
